# Supplementary material for: Exogenous Supplementation with DAO Enzyme in Women with Fibromyalgia: A Double-Blind Placebo-Controlled Clinical Trial
Source: J Clin Med. 2023 Oct 10;12(20):6449. doi: 10.3390/jcm12206449 (PMC10607251; doi:10.3390/jcm12206449)
Supplement: Supplementary file 1 [file jcm-12-06449-s001.zip]

Archive with 1 entries (1 files):
- jcm-2616282-supplementary.pdf
